# Supplementary material for: Enhanced Stability of Vegetal Diamine Oxidase with Trehalose and Sucrose as Cryoprotectants: Mechanistic Insights
Source: Molecules. 2023 Jan 19;28(3):992. doi: 10.3390/molecules28030992 (PMC9921882; doi:10.3390/molecules28030992)
Supplement: Supplementary file 1 [file molecules-28-00992-s001.zip]

Archive with 1 entries (1 files):
- molecules-2120925-supplementary.pdf
